# Supplementary material for: Decreased serum levels of thrombospondin‐1 in female depressed patients
Source: Neuropsychopharmacol Rep. 2019 Nov 27;40(1):39–45. doi: 10.1002/npr2.12088 (PMC7292217; doi:10.1002/npr2.12088)
Supplement: Supplementary file 1 [file NPR2-40-39-s001.xlsx]

## Sheet: 1A
Supporting Figure 1. Comparison of serum TSP-1 concentrations between controls and MDD patients (1A), pre- and post-ECT (1B), separately by gender.
TSP-1 (ug/mL)
Male			Female
Control	26.3528		Control	18.2278
	13.1583			29.1306
	9.1306			20.0611
	20.8667			15.3389
	19.6306			21.7556
	12.0472			14.0889
	21.7694			19.4639
	17.4639			20.075
	16.3039			24.3111
	21.5766			22.7
	27.239			18.1167
	20.3429			20.2139
	16.9273			14.8494
	13.6026			18.8883
MDD	23.1			20.2649
	30.34			12.4208
	13.28			14.0442
	15.98			23.1221
	17.77			14.0442
	15.63			18.7455
	20.09			11.3429
	19.42			22.7325
	18.98		MDD	10.6861
	14.65			18.2278
	20.84			13.45
	15.37			18.075
	16.29			20.2
	22.6			17.2833
				22.075
				24.5889
				14.95
				18.6722
				22.9222
				15.7417
				10.8104
				15.1481
				12.2779
				14.187
				11.8883
				14.7844
				19.7584
				12.8753
				14.9922
				8.2

## Sheet: 1B
Supporting Figure 1. Comparison of serum TSP-1 concentrations between controls and MDD patients (1A), pre- and post-ECT (1B), separately by gender.
TSP-1 (ug/mL)
Male			Female
pre-ECT	post-ECT		pre-ECT	post-ECT
21.76	24.56		9.99	15.68
29.42	28.73		18.2	9.34
13.17	14.77		13.59	13.46
17.06	10.71		20.21	19.31
17.51	17.11		17.84	18.52
14.64	22.37		17.65	16.96
18.2	21.52		20.62	19.9
18.04	14.21		22.64	22.92
18.93	21.06		14.98	9.62
13.37	9.003		18.26	7.8
20.57	18.37		24.77	19.62
15.48	17.48		17.26	10.99
16.93	15.63		10.68	17.86
22.14	24.9		15.34	18.85
			11.53	16.2
			13.65	19.62
			12.28	16.25
			15.03	19.96
			19.46	18.08
			13.51	16.79
			9.03	11.77
